# Supplementary material for: Fatigue Life Prediction Model of FRP–Concrete Interface Based on Gene Expression Programming
Source: Materials (Basel). 2024 Jan 31;17(3):690. doi: 10.3390/ma17030690 (PMC10856217; doi:10.3390/ma17030690)
Supplement: Supplementary file 1 [file materials-17-00690-s001.zip]

Archive with 1 entries (1 files):
- materials-2794657-supplementary.pdf
